# Supplementary material for: 3D Spheroid Cultivation Alters the Extent and Progression of Osteogenic Differentiation of Mesenchymal Stem/Stromal Cells Compared to 2D Cultivation
Source: Biomedicines. 2023 Mar 29;11(4):1049. doi: 10.3390/biomedicines11041049 (PMC10135665; doi:10.3390/biomedicines11041049)
Supplement: Supplementary file 1 [file biomedicines-11-01049-s001.zip]

Archive with 1 entries (1 files):
- biomedicines-2254803-supplementary.pdf
